# Supplementary material for: Integrated Assessment of Bioactive Properties of Nine Thlaspi Species: Antioxidant Activity, Enzyme Inhibition and LC–MS/MS Polyphenolic Characterization
Source: Plants (Basel). 2026 Jul 20;15(14):2207. doi: 10.3390/plants15142207 (PMC13417124; doi:10.3390/plants15142207)
Supplement: Supplementary file 1 [file plants-15-02207-s001.zip]

Archive with 1 entries (1 files):
- plants-4325888-supplementary.pdf
